# Supplementary material for: Lineage BA.2 dominated the Omicron SARS-CoV-2 epidemic wave in the Philippines
Source: Virus Evol. 2022 Aug 19;8(2):veac078. doi: 10.1093/ve/veac078 (PMC9452094; doi:10.1093/ve/veac078)
Supplement: veac078_Supp [file veac078_supp.zip]

Archive with 1 entries (1 files):
- Supp_data.pdf
